# Supplementary material for: Molecular Characterization and Expression Profiling of Brachypodium distachyon L. Cystatin Genes Reveal High Evolutionary Conservation and Functional Divergence in Response to Abiotic Stress
Source: Front Plant Sci. 2017 May 9;8:743. doi: 10.3389/fpls.2017.00743 (PMC5423411; doi:10.3389/fpls.2017.00743)
Supplement: Table S1 — List of cystatin amino acid sequences from various plant species used in this study. [file Table1.XLSX]

## Sheet: S1 File
Supplementary Table S1. List of cystatin amino acid sequences from various plant species used in this study.
Species and cystatin ID name	Respective protein ID or transcript names in the tree	Amino acid Sequences
H. vulgare (HvCPI)	HvCPI-8	MARGRLLLLALLAATVAAAAAAAGLGGRGALVGGWGPIPDVKDAHIQELGGWAVEQHASLASDGLRFRRVTRGEQQVVSGMNYRLFVDAADGSGRSAPYVAEVYEQSWTNTRQLRSFKPAAN
H. vulgare (HvCPI)	HvCPI-9	MATSTAAAVSCLLLLATLSIAAAEIGHPQAPAAAAGAVGGRTEISDVGKNKLVQSLGRFAVAEHNRRLGHGGSGNNGDPVQVQLAFTAVAAAQKQVISGVVYYLKVIARAPAGGGGDRPFDAVVVVKAWAKSKELVSFMPSPK
H. vulgare (HvCPI)	HvCPI-10	MRTSSFLVIIVVVFLYAISSPATGCGERIGNQLWSTTIDNGWEPIGNINEKHIQELGSWAVLEFIKHVNCVLKFNKVVSGRQQLVSGMNYELIINASDFDGKDGKYKAEVYEQKWASKRELHSFTKVN
H. vulgare (HvCPI)	HvCPI-11	MRTTLFLAAIVIIVHVVATPTTAIPGGWVNIKNIADPHIQELGKWAVLEHTQLGGNDGLRFVKVVSAEEQIVNGVNYQLVIDALRLDGSHRTYKAVLFEKDSSNAKTRKFISFTPAN
H. vulgare (HvCPI)	HvCPI-12	MRTTNFLCVIVVAIIYAISAPATGCGELKGNKLWNTIIENGWEPIININDQHIQGLGSWAVIEFSKRMNCVLKFNKVVSGRQQLVSSMNYELIIDVTHFEGKEGKYKAEVYEQEWTKKRQLLSFTKVN
H. vulgare (HvCPI)	HvCPI-13	MRTSSFLVIIVGVFLYAISSPATGCGERIGNQLWSTTIDNGWEPIRNINDKHIQELGSWAVLEFIKHVNCVLKFNKVVSGRQQLVSGMNYELIINASDFGGKDGKYKAEVYEQKWTSKRELLSFTKVN
H. vulgare (HvCPI)	HvCPI-7	MRTSLLLLIVAGTLYAVTKPGVALDGPWTPIMHTSDPHVHDLGNWTVVKHGKVANDGLRFQKVVCGAVQIVAEGMNYRLTIQALQVGVKVGMYKAEVFEKESPFITIRKLISFRRANQAIDLEH
H. vulgare (HvCPI)	HvCPI-1	MAEAAHGGGLRGRGVLLGGVQDAPAGRENDLETIELARFAVAEHNAKANALLEFEKLVKVRQQVVAGCMHYFTIEVKEGGAKKLYEAKVWEKAWENFKQLQEFKPAA
H. vulgare (HvCPI)	HvCPI-6	MQKNSTMGRPLLLLALLATALAATSALGRRGVLLGGWSPVKDVNDPHVQELGGWAVAQHASLAKDGLLFRRVTRGEQQVVSGMNYRLFVVAADGSGKRVTYLAQIYEHWSRTRKLTSFKPAAGG
H. vulgare (HvCPI)	HvCPI-5	MARVIGASGACALLVVLLVACAASAARTGPGAARQLWDDGRKVGGWTEVRDVEGDREVQELGRYSVEEHNRRREEGCEGGGAVCGRLEFARVVSAQRQVVSGVKYYLRVAAAEANGAGSNGVSDGRVFDAVVVVKPWLQSRSLVRFAPADA
H. vulgare (HvCPI)	HvCPI-4	MRVAATRPVSSAPVALLAALALLFLVGSASLAIGTMASHVLGGKSENPAAANSLETDGLARFAVDEHNKRENALLEFVRVVEAKEQTVAGTLHHLTLEALEAGRKKVYEAKVWVKPWLDSKELQEFRHTGDATSFTISDLGAKRGGHEPGWRDVPVHDPVVKDAASHAVKSIQERSNSLFPYELIEIVRAKAEVVEDFAKFDIVMKLKRGTKEEKMKAEVHKNLEGAFVLNQMQPEHDESSSQ
H. vulgare (HvCPI)	HvCPI-3	MARRSGCSVGAALLALAALLAASAVPGAAGFHLGGDESGLVRGMLAAVRERAEAEDAARFAVAEHNRKQGSALEFTRVVDAKRQVVAGTLHNLMVEVVDSGKKSMYKAKVWVKPWQNFKAVVEFRHAGDFQSESSVASDGSTGQAILKLSLQTDMAPKMHSNDNTGLSVDSSSSQAHKA
H. vulgare (HvCPI)	HvCPI-2	MWKYRVLGSVAALLLLLAVVVPFTQTWTQSARDKAAMAEDAGPLMGGIEDSPMGQENDLDVIALARFAVSEHNKKANALLEFENVVKLKKQTVAGTMYYITIRVTEGGTKKLYEAKVWEKLWENFKQLEEFKPVQDAAIA
Ae. tauschii (AeC)	Ae1	MARRPLVLLALLAMTLAVASAVLGDHSERLGEWGPIPNLKDAHIQELGGWAVQHASLASNGLRFRRVTRGEQQVVSGMNYRLFVDAEDDSGKNASYLAEVYEQSWTKTRQLKSFKPAAN*
Ae. tauschii (AeC)	Ae2	MAEAAQGGGLRGRGALLGGVQDAPAGRENDLETIELARFAVAEHNTKANALLEFERLVKVRQQVVAGCMHYFTIEVKEGGAKKLYEAKVWEKAWENFKQLQDFKPAA*
Ae. tauschii (AeC)	Ae3	MATSTTAAISCLLLLATLSIAAAEIRHPQAPAVAGGAVGGRTEIRDVGKNKLVQSLGRFAVSEHNRRLSHGGGPVNNGDPVKVQLVFTAVAAAQKQVASGVVYYLKVIARDRAGGGGDRPFDAVVVVKAWIKSKELVSLMPSPK*
S. bicolor (SbC)	SB	ARVVPLVAALLVLLALAVSSTRNRNAQEGEESMALDGGIKDVPANENDLHLQELARFAVDEHNKKANALLGYEKLVKAKTQVVAGTMYYLTVEVKDGEVKKLYEAKVWEKPWENFKELQEFKPVEEGASA
C. lacryma-jobi (CLA)	C1	MRKQRIVPLVAALLVLLALAVSSTRNAREEESMADDAGMLAGGIKDVPANENDLHLQELARFAVDEHNKKANALLGYEKLVKAKTQVVAGTMYYLTIEVKDGEVKKLYEAKVWEKPWENFKELLEFKPVEEDASA
S. officinarum (SOF)	SBY119689	MAEAHNGRRVGMVGDVRDAPAGHENDLEAIELARFAVAEHNSKTNAMLEFERLVKVRHQVVAGTMHHFTVQVKEAGGGKKLYEAKVWEKVWENFKQLQSFQPVGDA
O. sativa (OC)	LOC1_Os01g16430.1	MRVAATTRPASSSAAAPLPLFLLLAVAAAAAALFLVGSASLAMAGHVLGGAHDAPSAANSVETDALARFAVDEHNKRENALLEFVRVVEAKEQVVAGTLHHLTLEALEAGRKKVYEAKVWVKPWLDFKELQEFRNTGDATTFTNADLGAKKGGHEPGWRDVPVHDPVVKDAADHAVKSIQQRSNSLFPYELLEIVRAKAEVVEDFAKFDILMKLKRGNKEEKFKAEVHKNLEGAFVLNQMQQEHDESSSQ*
O. sativa (OC)	LOC2_Os01g58890.1	MRKYRVAGLVAALLVLHSLATPSAQAEAHRAGGEGEEKMSSDGGPVLGGVEPVGNENDLHLVDLARFAVTEHNKKANSLLEFEKLVSVKQQVVAGTLYYFTIEVKEGDAKKLYEAKVWEKPWMDFKELQEFKPVDASANA*
O. sativa (OC)	LOC3_Os01g68660.1	MAARCPVGVASVLLLIVLVTVASAASGARSGGGGGGGIRELRGGGAGRRVGGRTEVRDVEGDREVQELGRFSVEEHNRRRRSRDCGDVRLEFGRVVAAQRQVVSGLKYYLRVAAAEEGAAGQNGGEPRVFDAVVVVKPWLESRTLLTFAPAADSPNES*
O. sativa (OC)	LOC4_Os01g68670.1	MASKLYYAVAPLVLVLLLLAPLSSARLAAAAAADDDGQWPAGGGRGRKVGGRTDVEDVEGNREVQELGLFCVVEHNRRGGSATRGRGLVFSRVVAAQTQVVSGIKYYLRIAAQEADDELVFDAVVVVKAWVPSREMVSFVPAAELPGY*
O. sativa (OC)	LOC5_Os03g11160.1	MRTSSLVLFAAVAVFGAACTAAAGDESWKTIDANDRHVQDVALWAVAETDWASATGGLTLNTVDGAEKRFEAGVNYYRLTLEASSRVVAKYLRFQAVVYEEGDEHKLVSFVPIH*
O. sativa (OC)	LOC6_Os03g11170.1	MTMRTSSLLLAAVAVVAIVAGATAATVGSWEPVDINDPHVQELGRWAVAEEDRGVAAGGLTFERVTDGEKQVVAGVNYRLTLEASSSGAKDGRYEAVVYEQDPRSNARKLVSFEPIH*
O. sativa (OC)	LOC7_Os03g11180.1	MAMTTRTLLLAAVCAAAALPRGWSPIKNIDDPHIQELGRWAITENNRVSPSDELTFHRVTGGEQQVVSGMNYRLEIEAASGGGDVTGSYGAVVFEQEWSNTRKLISFDKNHNF*
O. sativa (OC)	LOC8_Os03g31510.1	MARIPLLLALLLAVSAAAAAQVGGNRGHGPLVGGWSPITDVGDPHIQELGGWAVERHASLSSDGLRFRRVTSGEQQVVSGMNYRLVVSASDPAGATASYVAVVYEQSWTNTRQLTSFKPAAAH*
O. sativa (OC)	LOC9_Os04g28250.1	MATSPMLFLVSLLLVLVAAATGDEASPSNAAAPAAPVLVGGRTEIRDVGSNKAVQSLGRFAVAEHNRRLRHGGSGGPADPVPVKLAFARVVEAQKQVVSGVAYYLKVAASARDPRGGAAAGGDRVFDAVVVVKAWLKSKELVSFTPASSTK*
O. sativa (OC)	LOC10_Os05g33880.1	MLRRRGFCCCSGAPAAAAAALLLLAVAAAAPRAAGFHLGGDESVLVRGMLAAIRREQAEAEDAARFAVAEYNKNQGAELEFARIVKAKRQVVTGTLHDLMLEVVDSGKKSLYSAKVWVKPWLDFKAVVEFRHVGDSQSQSATAADDNAGQVVFPDTADPTVASRNDLHNTENNKVSVVLSTFSQTYSV*
O. sativa (OC)	LOC11_Os05g41460.1	MRASSLFAESVFTTSAAAGRRRCPRLAAVPVTLFFSTGRGSPAMAEEAQQPRGVKVGGIHDAPAGRENDLTTVELARFAVAEHNSKANAMLELERVVKVRQQVVGGFMHYLTVEVKEPGGANKLYEAKVWERAWENFKQLQDFKPLDDATA*
O. sativa (OC)	LOC12_Os09g08100.1	MARHPGLLLILLAAVAAVATTSRAQWVGGWNVIEDVAGNNQIQRVGAWAVGKHNQLGTNDRLQFVRVVAAEEQVVQGSNYLVVIDAASSRKKTRELYVAVVADLVGATTYQLSSFKLATK*
T. aestivum (WC)	WC1	MEMWKYRVVGSVAALLLLLAIVVPFTQTQTQSARDKAAMAEDAGPLVGGISDSPMGQENDLDVIALARFAVSEHNNKANALLEFENVVKVKKQTVAGTMHYITIRVTEGGAKKLYEAKVWEKPWENFKKLEEFKLVEDVPSA
T. aestivum (WC)	WC3	LLAIVVPFTQTRTQSARDKAAMAEDAGPLVGGIKDSPMGQENDLDVIALARFAVSEHNNKANALLEFENVVKLKKQTVAGTMHYITIRVTEGGAKKLYEAKVWEKPWENFKQLQEFKPVEDAAIA
T. aestivum (WC)	WC2	LARFAVSEHKNKTNALLEFEKVVRLKQQVVAGMTYYITIQVNEGGAKKMYEAKVWERPWMDFKKLMEFRPAERASASA
T. aestivum (WC)	WC4	MWKHHRVLGSVAALLLLLALVLPSIQTQKQSAREKAAMAAEPARRLAGGIVDSLGRENDPYIVDLARFAVSEHNKEGNTQLELEKVVKVKEQAVAGRLYYITIQVDEGGAKKLYEAKVLEQLWLDVKKLVEFKPAEGASPNV
T. aestivum (WC)	WC2	LAGGIVDSPGRENDPYIVDLARFAVSQHNKEANTQLELEKVVKVKEQAIAGRLYYITIQVDEGGAKKLYKAKVLEQLWLDVKKLLEFKPAEGAYPNVSYS
T. aestivum (WC)	WC5	MRTSSFLLIIVVAFLYAIGSPAIGCGERMGNQLWNTAIENGWEPIGNINDQHIQELGRWAVLEFGKHVNCVLKFNKVVSGRQQLVSGMNYELIIEASDIGGKEDKYKAEVYEQTWTHKRQLLSFAKVK
Z. mays (CC)	CC1	MRKHRIVSLVAALLILLALAVSSTRNAQEDSMADNTGTLAGGIKDVPGNENDLHLQELARFAVDEHNKKANALLGFEKLVKAKTQVVAGTMYYLTIEVKDGEVKKLYEAKVWEKPWENFKELQEFKPVEEGASA
Z. mays (CC)	CC2	MRKHRIVSLVAALLILLALAVSSNRNAQEDSMADNTGTLVGGIQDVPENENDLHLQELARFAVDEHNKKANALLGFEKLVKAKTQVVAGTMYYLTIEVKDGEVKKLYEAKVWEKPWEKFKELQEFKPVEEGASA
Z. mays (CC)	CC3	MAEVHNERPVGMVGDVRDAPVGRENDLEAIELARFAVAEHNSKTNAMLEFERLVKVRHQVVAGTLHHFTVEVKEAGGGEKKLYEAKVWEKAWENFKQLQSFELVGDAAVA
Z. mays (CC)	CC4	MRVAATRTAAAAAAHPPSAFLLLLVLLCCASLAIGGAAMAGHVLGGVKENPAAANSADSDGLGRFAVDEHNRRENALLEFVRVVEAKEQVVAGTLHHLTLEAVEAGRKKLYEAKVWVKPWLDFKELQEFSHKGDATAFTNADLGAKEGGHEPGWREVPVEDPVVKDAAHHAVKSIQERSNSLFPYELLEILRAHAQVVEDFAKFDILMKLKRGSKEEKIKAEVHKSLEGAFVLNQHQPAEHAESSSQ
Z. mays (CC)	CC5	MMPRRALLFAAVLLAASAAAVSGFHLGGDESGLVRGVLAALRERAEAEDAARFAVAHYNKNQGAALEFTRVLKSKRQVVTGTLHDLILEAADAGKKSVYRAKVWVKPWEDFKSVVEFRLVGDSESEPEPSVASDVSSGQAIAKLSLEADIVQEEARLHTIENDGLSGDFTSSS
Z. mays (CC)	CC6	MSARALLLTTATLLLLVAAARAGQPLAGGWSPIRNVSDPHIQELGGWAVTEHVRRANDGLRFGEVTGGEEQVVSGMNYKLVLDATDADGKVAAYGAFVYEQSWTNTRELVSFAPAS
Z. mays (CC)	CC7	MATHRHCLPLLLVAAAALAAVPARAALGGGRGPLLGGWNPIPDVSDSHIQELGGWALGQAKHQKLAADGLRFRRVVRGEQQVVSGMNYRLYVDAADPAGRTVPYVAVVYEQVWTRTRQLASFNPVPRAH
Z. mays (CC)	CC9	MAFLSTNALMSVPITAAAAPRHRRSLVVVRAAAVKSNEHLQEEQASVADGARGRRRAMVLLAATAAVTGSSVAICRSARAAGVTTLSGQYVKIENVKDPYVQGVGEWAVKEHNRQTGESLQFAEVVSGMEQVVAGTNYKLNLATKDPTSSYQAVVFDPLPNSSKNRQLMSFKSI
Z. mays (CC)	CC10	MARALGACVLLAVLLGALAPAAAPAAAARAHDDQGSGAGIRQPSGEYRGRKVGARTEVPDVEGDGEVQELGRFSVAEYNRQLREGGGGGGRLEFGRVVAAQRQVVSGLKYYLRVVAVEEGGGAGNGGERVFDAVVVVKPWLDSRTLLTFAPAAAK
