# Supplementary material for: Molecular Characterization and Expression Profiling of Brachypodium distachyon L. Cystatin Genes Reveal High Evolutionary Conservation and Functional Divergence in Response to Abiotic Stress
Source: Front Plant Sci. 2017 May 9;8:743. doi: 10.3389/fpls.2017.00743 (PMC5423411; doi:10.3389/fpls.2017.00743)
Supplement: Table S3 — List of identified BdC gene models and their sequence information on B. distachyon. [file Table3.XLSX]

## Sheet: S1 File
Supplementary Table S3. List of identified BdC gene models and their sequence informations on Brachypodium distachyon
Accession No	Nucleotide sequences	Amino acid sequences	5' flanking sequences
Bradi1g02200.1	ATGAGGACCTCATCTAGCAGCTTGATCTTCCTCCACATCGCCGTCGCCGGGGCCATGATCTCCGGCGCCACAGGCTGCGGAGAGCCATTCAAGCAAGAACCCGGGATCTCGGAGCATCATCTCTACGTGGGCTCATGGGAGCCGATCCTGAACCTGAATGACCCAAGCATCCGGGAGCTGGGCAGCTGGGCTGTGGCCCAGTACGGGATGCATGCCAACTGCAGGCTCAAGTTCAACAAGGTTGTCAGCGGCAGGAAGCAGCTGGTGCCGGTGGCTGGGGTCACCTACGAGCTCTTCATCGACGCCTCGCCGGAGCTGGCTGCGGCGGGAGGAGGAAGTTCGACGGGTTTGTACAAGGCCGTGGTTCATGAGAAGGCCGGGGCTAACAGCCGCAAGCTT…	MRTSSSSLIFLHIAVAGAMISGATGCGEPFKQEPGISEHHLYVGSWEPILNLNDPSIRELGSWAVAQYGMHANCRLKFNKVVSGRKQLVPVAGVTYELFIDASPELAAAGGGSSTGLYKAVVHEKAGANSRKLVSFAKAKL	AAACTCTTGTATCTGAATTTAATGTACTCTTTATTTCACTCAATATTAATTTCATTACCCCCTGTAAATTGGATACTCGCCACGCTAGCTGTGAATCTATCCCTCCCTAATAATAAAAGCAAGAAGGTTTTCTTCGTCGTCGTCCGCCGCGCATCAATTTTCGTGTCTGTCCTGATTTTCCGTGTCTCCTTACACTCCATCGAATCTTTCTTTTCCTATTCCCACGGGGCTGCCTTCCCAGGCCGCCACCACCGACTTAACTGTGCGCGCAACAGCTCCCTGCGGTGACCGCTCTTGATACGCGTCGGCGCCGGATTAGATTCCCGTGCAAGAGATGAGCAAAGGGGTTCAGGGCTCACCGGCTCTATCCAAACATGAATTTTCGCGTGCACATGTTTA…
Bradi1g22700.1	ATGGCGAGAGCCTTCCTCCTTCTAGCCGTCCTTGCCGCGGCAGTCGCGGCGGGCGCCAGCGCGGCGGGCATCGGCGGCGGCGGCGGCGGCCGCCGCGGACACGGGACGTTGTTCGGCGGGTGGAGGCCCATCCCGGACGTGAGCGAGCCGCGCATCCAGGAGCTGGGCGGCTGGGCGGTGGCGCAGCACGCGAGGCTGGCGACGGACCGGCTACGGTTCCTCCGGGTCACCCGCGGCGAGCAGCAGGTGGTGGCCGGGATGAACTACCGCCTCTTCGTCGACGCGCAGGACGCCGCCGGGAGGAGCGCGCCCTACGTCGCCGTCGTCTACGAGCAGTCCTGGACCAACACCCGCAAGCTCACCTCCTTCGACCCGGCCGCCAACTGA	MARAFLLLAVLAAAVAAGASAAGIGGGGGGRRGHGTLFGGWRPIPDVSEPRIQELGGWAVAQHARLATDRLRFLRVTRGEQQVVAGMNYRLFVDAQDAAGRSAPYVAVVYEQSWTNTRKLTSFDPAAN	GATGCATGCAAGAACTTTTATGTAATTCTATCGCGTAAACTCACAGCCTTATTATAGATAAATAAACCCAGTGAAGACAAGTGAGATGAAAAGCCTGACTATTTCTGAGTTTTTACAATTGTATCTGCTTCTTGCTGTGACAATCCTGTATGAACTGCAATTAATGTCTGCCTAATCATATGGTAACAGGAAGGAAGCAAGACAAGTGAGATGAAAAGCCTGACTATTTTTCCATCATTGGAGGAGCAGGCGCGCCAGGTACATAGCAACGAGTGCCGGCGTGCTGTCGGAAGTCTGAACCAGGAACTGTCATGTTCGTCTCAGATGCTTAAACTCCAGCGTGTGCTATGTCATAGTATCTTGTCGTCTCATCAGTTCTCCACCTTCGTTATACCTAGG…
Bradi1g22710.1	ATGGCGAGAACCCTCCTCCTTCTAGCCGTCCTGGCCGCGATAGCCGCGGCGAGCGGCAGCGCGGCGGGCATCGACGACGATCTCGACCGCCTGATTGTCGGCGGGTGGGAGCCGATCCGGGACGTGAGCGAGCCGCACATCCAGGAGCTGGGCAGCTGGGCGGTGGCGCAGCACGCGAGGCTGGCGACGGACCGGCTGCGGTTCCTCCGGGTGACCCGCGGCGAGGAGCAGGTGGTGGCCGGGATGAACTACTGCCTCTTCGTCGACGCGCAGGACGCCGCAGGGAGGAGCGCGCCCTACGTCGCCGTCGTCTACGAGCAGTCCTGGACCAACACCCGCGAACTCACCTCCTTCGAGCCGGTGGCCAACTGA	MARTLLLLAVLAAIAAASGSAAGIDDDLDRLIVGGWEPIRDVSEPHIQELGSWAVAQHARLATDRLRFLRVTRGEEQVVAGMNYCLFVDAQDAAGRSAPYVAVVYEQSWTNTRELTSFEPVAN	AATATAATCAGGTAGAAAGAGCAATTAAATGCGCAACATGTGTCAGCAGTACAAAATGTCAGCAGAAGTAGAATTGAGCCCCTGATTGTTTAGCCACGTTTGTACGCATGGCCTTGGCATGTCTATGCTTAGTTAATGGCAGAACCAGAGTAAGGGTCACTAGCCACCAAGGGGAGCCGGCAGGCCTGTCGCGCGCTCGAGATGTCGAGGAGTGGCCGGGCTGCTCCCGAAAGGAATTCTGAACTGAAGTTTTCAGTGCCCGGGCTGCTAGTTTTCTGAAGTGAAGCTCTTCTCTGAACTGAAGCTTTTTTCAGTGGCGGGGATTCTCATGGTGCAGATCGTGGTTCTCCAGTGTATAATCTGGTATACGTGATGCTGTTCTTGTTTGAGTACCGTGGG…
Bradi1g70100.2	ATGAGGACCTCTAGCCGCCTCCTCCTCCTTGCCGTTGTCACCATCGTCGCCGTGGTTTATCCAGTTGCCACTTCCGCTGAGCAGCCTTGGTACCCGATCGACGGAGAGGACATCACCAAACCATTCTTCCAGACCCTCGGCAAGTGGGCGGTGACGGAGCACGTCAAGCAGACGCAACACTTTCTCAAGTTCGACAAGGTGTTTAGCGGCGAAAGGCAGGAGTTATCGGAAGGCATGAAGTATCACTTTGTCATCATTGCATTGAACGGAGGCGGCAATACCGGTAGGTATGATGCGGAGTTGATCGAAGGCAACCCACGCAGGCTCATCTCCTTCGCCCCTCCAAACTAA	MRTSSRLLLLAVVTIVAVVYPVATSAEQPWYPIDGEDITKPFFQTLGKWAVTEHVKQTQHFLKFDKVFSGERQELSEGMKYHFVIIALNGGGNTGRYDAELIEGNPRRLISFAPPN	TCCTGCCCTGGCCCTAGCGCTCGTACTGGCCCAGGTTGGCGTCGCACTTGTTGTCGAACCATTGCGCCCAGGCGCGGCCGGTGGGGCGGTATTATTCCAGCAGCTCCATCTCCTGCGCCATCAGGCCGTTGAACCAGTGGTTCGTGATGGCGACCTAGCGGCGTGCGCCCTGAGGAACTGGTGACGTTGGGATGCCATAGAGGCTGAGCACCCAGCCGCTCGGAAGGCGGTAGTCTAGCGGTGCAGGGTAGTCCGACACGTGGAGGGCTTCGGCCTCCTCCACAGTGAACCACCGGCGGCCCCATCTGTTCACAGCGGTGCCGTCCATGCATCTTGGGTGTGAGTTGGCGGGTGAGATGAGAGGAATGGCTGCTTTTATAGGCAGTGAATACGGGCCGG…
Bradi1g70110.1	ATGAGGACCTCCATCCGCCTCCTCCTCCTCGCCATTGTCACCATCGTCGCCGTGGTTTATCCCGTTACCACGTCCGCTCAGCAGCCTTGGCAGAAGATCGACGGAGAGGAAATCGACAGACCGTTCTACCAGAACCTCGGCGGGTGGGCAGTGACGGAGCACGTCAAGCAGGCGCACGACGGGCTCAAGTTCAACAAGGTGTTTAGCGGCGAGAGGCAGGATTTGTCAACAAGCGTGAAGTATCACTTTGTCATCATTGCATTGAACGGAGACGGCAAGACCGGTAGGTATGATGCGGAGTTGATCGAAGGCAACCCACGCAAGCTCATCTCCTTCGCCCTAGCAAACTAA	MRTSIRLLLLAIVTIVAVVYPVTTSAQQPWQKIDGEEIDRPFYQNLGGWAVTEHVKQAHDGLKFNKVFSGERQDLSTSVKYHFVIIALNGDGKTGRYDAELIEGNPRKLISFALAN	AAAATGAGATTTAAATTAGTAAAAAAATACTAATTCAATGGTTCTATTTCGTCAAATTAGATTTAATAATTTTATTCCCCCCGGCCTCTTGCTACGAATGTGACAAGGAGAAAGCTCGTTGTATAACTTTAAAAAAAATGTTGCAGAGAACAAAACTTGAAGGTGTGCCTTCTCGACAACGAACCTGTACTTTGCTGTCCAACTGGAGCGTTGTGGGTTTTTGTTTCTGACTGCTAAGCGTTGTGTTTTGGTTTATATATCCAGGCTACAGGCTATTTTATCAAGATGATATGGCATGCCAACGATCTAAACCCAGCTAGAAATAAAACGAGAGCTAGCAGTATCGTCGGAACCCAGCTCGCCTGCCCTTTCTTTCTTGGGTGTCTCTAGTGTCTCTAG…
Bradi1g70480.1	ATGATGAGGACCAGCCCCCTCCTCGCCTTTCTCGCCGTCGCATCCGTCCTCTGCGCCGCCGCCACGCCCGCCGCGGCGCTCGGCGCGGAATGGAAGTCGATCAAGAACGTCACCGACCCGCATATCCAGGAGCTCGGCGCGTGGGCGGTGGCGGAGCACGGCAAGGTGGCCAACGACAGGCTGAGGTTCAGGAAAGTGGTGGACGGAAAGCTGCTGGTCTTGGTTGGCGTGACCTATCTGCTCGATGTGGACGCGGTGAGGCTCGACGGCAAGGACGCCGTGTATAAGGCGAAGGTGTATGAGCAGGACACGAGTCGCAAGCTCATCTCGTTCCAGCCTGCTTCCAACTGA	MMRTSPLLAFLAVASVLCAAATPAAALGAEWKSIKNVTDPHIQELGAWAVAEHGKVANDRLRFRKVVDGKLLVLVGVTYLLDVDAVRLDGKDAVYKAKVYEQDTSRKLISFQPASN	TTGTGCTTATATTTCTCACATGTGTTTCCGACTGGTTGTATCAACAATTTTCAAAGTTCTTGTGTCAACACCATTTCTTGCATGCTTCCATTCTTTACATTGTTGTTTCCCTCATATGGGAACTTTGCTTCAACCGCTACCATCCATGCTTCATTAGCAACAGTTTCCTTATTTTGTCAAGAAAACAATTTCTATAATTTATCTTCCGGATCCAATGGCCGATTACTTCTAGATGCTACAATGAAAATGTAGACGCAAATATGAGGCCACAACAAGAGTTGGAAGTTCTTCCAAGGGGACGAAGTGGTTGAGGAAAATGAAGATCACATGAGAGAATATTAGGAGGATTTACTTTGAAGCATTATGCAATTAGGGGGTCAATCAGAATCTGTTTTGAAA…
Bradi1g70490.1	ATGAGGACCTCCAGCCTTCTCCTCCTCGTCGCTGTTGCTGGCATCGTCTTGGTTTATCCCGTCGCCACATCTGCCCAGCAACCTTGGACTCCGATCGAGGGCATCGAGTCAGCATACTACCAGGAGCTCAGTGCGTGGGCGGTGTCTGAGCACGTCAAGCAGGCACACGACGATCTCAGGTACAGCAAGGTGACAAGTGGCGAGGAGCAAAAACTACCGAATGGCGAGAAGGACCGCCTCTTCATCGTCGCGGTGGACGGCAATGGCAAGGATGGCAAGTATCAGGCGGTGGTCGTCGTGGATAAGACTTCGCGGAGGCTTGAATCCTTTGCTCCGGCAAACTGA	MRTSSLLLLVAVAGIVLVYPVATSAQQPWTPIEGIESAYYQELSAWAVSEHVKQAHDDLRYSKVTSGEEQKLPNGEKDRLFIVAVDGNGKDGKYQAVVVVDKTSRRLESFAPAN	CGCCGTGCTGCCGTCGTCTTCCCAGCGAGCTGCCGCCTCCCTCCAAGCGCCATGCTGATGCCGCCGCCGCCGTCCGCCGTGCCCGCACCGCGCGGCCGCCGCCGCCCTCCCCACACTTCGCGCCCGCCGCCGCCGCCGTCCCTCGCGCGCCACCGCCCGCACTGCCCGCACCGCGCGGCTGCTGCTGCCGCCGCCCTCCCAACATCGCGCCGCCGGCTCCCCTGAGTACGCCGGCGACGGGAAAAAGAAGAGAAACTGCTGTCGTTTTTACCCTGACTTTCTATTTCTCCATCTGTTTTGAGGTGACACTCCTTATATTTAAATTAAAGAAAATGAACGATCCACATTATTTTCAGAATACCGTAGAAGAGTTCTTGAAAGATACTTCCTCCGATCCTA…
Bradi1g70500.1	ATGAAGACCAGCCTCCTCCTCCTCCCCGTCGCCGCCGTCCTTTGCGCTATCACTGCGCCCATCAAGTCGTCGCCCTTGCCCGGAGGATGGGCACCAATCCCTGACATCGACAAGCCAGAGATCCAGGAGCTCGGCCAGTGGGCAGTGGCAGAGCACGTGAAGCAGGCGAAAGACGGTCTCAAGTTCACCAAGGTGGTGAAGGGCGAGGTGCAGGTCGTGGCAGGCTTCAACTACAGGCTCGACATCCACGCCAAGAACAGCGACGGCGTGGACGGCGCGTACAGGACGGTGGTGTGGGAGCTGCCTACCAACGGACGCAGGCTCATCTCTTTCACCAAAGCCAACTGA	MKTSLLLLPVAAVLCAITAPIKSSPLPGGWAPIPDIDKPEIQELGQWAVAEHVKQAKDGLKFTKVVKGEVQVVAGFNYRLDIHAKNSDGVDGAYRTVVWELPTNGRRLISFTKAN	GCAGCCACCGATCCAACCTCGGAATCCGGTCATTTAACAAATTGATACTATGCTATAAAAGGCAGATATGAAAAAATAAATTTGGTCCTGCCAATGGCGCTATTAATTTTTCTATTTTGAGAATACGACCATACCTATTTATACGCCTATGGAGTATGGACAATTCACTTGTCTTCGGAGCTGGCAAAGCAACCACCTACACGTACTGATCTCAAAGCCAAAATAAAACAGTCACCAATTCAAGGTAGTGTACGTAGCCGTAGGCAGGAAACAGTTAATCGGCAATGAGGACCTCCAGCCTTCTCCTCCTCGTCGCTGTTGCTGGCATCGTCTTGGTTTATCCCGTCGCCACATCTGCCCAGCAACCTTGGACTCCGATCGAGGGCATCGAGTCAGCAT…
Bradi1g70510.3	ATGAGAACCTGCAGCCTCCTCCTCCTCATCATCGGCGTGGTTTACCCTGCTGCCACATCCGCAGGGGAATTTTGGTACCCAATCGGAAACGTCAACAACCCACACGTCCAGGAGCTGGGCAAATGGGCGGTGACGGAGCACGCCAAGAATGCGCATGACGGGCTCAGGTTCAGCAAGGTGACCAGCGGCGAGGAGCAGGACGTGGCCGGCGTGAAGTATCGCCTCTCCATCGACGCAGTGCAGGGCAATGGCAAGGTCGGGAAATACAGCACCGTGTTAATTGAGGAGCCTAGGAGCAACACGCGCACTCTCATCTCCTTCGCTCCGGCTGGCAACTAG	MRTCSLLLLIIGVVYPAATSAGEFWYPIGNVNNPHVQELGKWAVTEHAKNAHDGLRFSKVTSGEEQDVAGVKYRLSIDAVQGNGKVGKYSTVLIEEPRSNTRTLISFAPAGN	GACAAGCCAGAGATCCAGGAGCTCGGCCAGTGGGCAGTGGCAGAGCACGTGAAGCAGGCGAAAGACGGTCTCAAGTTCACCAAGGTGGTGAAGGGCGAGGTGCAGGTCGTGGCAGGCTTCAACTACAGGCTCGACATCCACGCCAAGAACAGCGACGGCGTGGACGGCGCGTACAGGACGGTGGTGTGGGAGCTGCCTACCAACGGACGCAGGCTCATCTCTTTCACCAAAGCCAACTGAGCGTGCGTCGGGCGAACCATAGGACGACTGGGCTAACATGCGAGTCTCTTTCTTTTTTCATGTATAATTTGGAGTAAATTGTAACCCTCCAGAACGTAATAAAAAAAATATCAAGGTTCTATTCATAAGCTGTTTGACTTTAAAATGTCACATTTCTGA…
Bradi1g70520.1	ATGAGGACCAGCCTCCTCCTCGGCCTCTTCCTTGCTGCCGGCGCCTTCTTCGCCGTGGTCACGCCGGCCGTGGCGCTCGACGGGGCATGGCAACCAATCAATAACATCACCGACCCGTACGTCCAGAAGCTCGGCGCGTGGGAGGTGGCGGCGCACGGCAAGGTGGCCAACGACGGGCTCAAGTTCAGCAAAGTGGTGAGTGGCAAGGTGCAGATCGTGGCTGGCACGAACTACCGGCTTGGAGTCGACGCGCTCAGGCTCGATGGCAAGGTCGCCTTGTACAAGACGGTGGTATTCGATCAGAAATTGCCGACCAGCGAGACGCGCAAGCTCGTCTCCTTCGACCCGGCCAACTGA	MRTSLLLGLFLAAGAFFAVVTPAVALDGAWQPINNITDPYVQKLGAWEVAAHGKVANDGLKFSKVVSGKVQIVAGTNYRLGVDALRLDGKVALYKTVVFDQKLPTSETRKLVSFDPAN	TACCCAATCGGAAACGTCAACAACCCACACGTCCAGGAGCTGGGCAAATGGGCGGTGACGGAGCACGCCAAGAATGCGCATGACGGGCTCAGGTTCAGCAAGGTGACCAGCGGCGAGGAGCAGGACGTGGCCGGCGTGAAGTATCGCCTCTCCATCGACGCAGTGCAGGGCAATGGCAAGGTCGGGAAATACAGCACCGTGTTAATTGAGGAGCCTAGGAGCAACACGCGCACTCTCATCTCCTTCGCTCCGGCTGGCAACTAGTGGGAGTGGCTGTATTTTTTTTTGACCGAGTCTTTGACTAAGAATTACTCCTGTCGTGAAATAAAAATTTATATCATTGCATTCGTATTCAAAAGTACTTGTTTCTAGTTATAATTTGTTCACATAAGTCATAAG…
Bradi1g70530.1	ATGAGGACCTGCAACCTCCTCCTCCTCCTCGTTGTCGCCGGGATCGCCGTGGTTTACCCCGTTGCCACATCCGCGGAGGAATTTTGGTACCCGATCGACGTCAACGACCCGCACGTCCAGGAGCTGGGCAAATGGGCGGTGATCGAGCACGTCAAGAAGGCGCACGATGGACTCACGTTTAGCAAGGTGACGAGAGGCGAGGAGCAGGACGTGGGCGGCGTGAAGTATCGCCTCTCCATCGAAGCAGTGCAGGGCAGTGGCACGGTTGGCAAATACAGCACTGTGTTGATCGAGGAGCCTAGGAGCAAGACGCGCAATCTCATCTCCTTCGCTCCGGCTGCCAACTAG	MRTCNLLLLLVVAGIAVVYPVATSAEEFWYPIDVNDPHVQELGKWAVIEHVKKAHDGLTFSKVTRGEEQDVGGVKYRLSIEAVQGSGTVGKYSTVLIEEPRSKTRNLISFAPAAN	GGTGACTTTTGATTGGTTGCTCTCGATTCTGTGTCTTGATTGCCCACCACAGCGACAACAGAACATGTTAATCCACATTTGTTAGCGCAAACATCACATGCATCATGCAGACTAACAAACTAACATACTATGCTACGAACTTTCAGATAGGATTGTATAAATTAATGCAAAACGTATTAACAAATCTAAGCTGTGGAGGGAAGGAGAAGGAGAAGAAGATTCGAGCTATAGATGGCCATCGGGCCGGGCTTGGCCCGTTTGCGCTTGGCACGGCACATATTTAATTGGGTCAGGCCGGTCCGAGGCCCCGCCTGAGGCGCACTTGGACCTCAACCGTGGGCCTGTCGGGCGGCACGGCCCGATTAGTTTTCTTAGATCTGGCCAAAACCAACTTATTTT…
Bradi1g70540.1	ATGAGGACCTCCAGCCTCCTCCTCCTCGCCATTGTCACCATCGTCGCCGTGGTTTATCCCGTTGCCACGTCTGCTCGGCAGCTTTATTACCCGATTGAGGGAGAGGTCATCGACACGCCATTCTTCCAGAACCTTGGCGGGTGGGCGGTGACAGAGCACGTCAAGCAGGCGAACGATGGGCTCAAGTTCGTCAAGGTGTTTAGCGGCGAGAAGCAGCAGTTATTGACTGGCGTGCGGTATCACTTTGTCATCATTTCGTTGAACGGAAACGGCAGTACCGGTAGGTATGATGCGGAGTTGATCGACAGTAACACACGCAAGCTCATCTCGTTCGCCCCGGCAAACTAA	MRTSSLLLLAIVTIVAVVYPVATSARQLYYPIEGEVIDTPFFQNLGGWAVTEHVKQANDGLKFVKVFSGEKQQLLTGVRYHFVIISLNGNGSTGRYDAELIDSNTRKLISFAPAN	GAATTCATAGTGGCACTATCGATTCAACAAAAAATTAAGTATGAACAGTCAAGAAAACCAAACAATTTTGTTGGTACTACTATCTTTAGGTCCTTTCTGTCGAACCAACTTACAAGAAAAATAAAATAAAGAACAAAGACTATGAGCAGCAAAGCGGAAGGGATGCGGGATAGCCTTCACGGAGGGGGATGAGGAGCTTTTCGAGGACGAGGGCATAGGCTAGCTAAGGTCGATGACGGTGGAGGCTTGGATCCCAGGGAAGCGGCAAAGGCCGCAATGGCTTGGATCCCAGGGAAGCGGCGAAGGTGGCAGGTTCTTGGATCGGTGGTGGGTCAGGGACGGGTGATGACGACGCACCGCGCCATGAATGTAGGGATGCAAGTGGGATCCCACTTAAGT…
Bradi1g70550.3	ATGAGGACCAGCCAGCTCCTCCTCCTCCTCCTTACCGCCTCCGCCCTCTGCGCCGTGGCCACGCCGGCCGCAGCGGTCGACGGGCCATGGCAAAAGATCAAGGACGTCGCCGACCCGCACGTCCAGGAGCTGGGCGCGTGGGCGGCGGCGGCGATTAACAAGGTGGCCAACTGCGGGGTGAAGTTCAGCAAAGTGGTGGGCGGCGAGGTGCAGATCGGGGCCGACAAGAACTACTCGCTTGATGTTGACGCGCAGAGGCCCGGTGCCAAGGACGCCGTTTATAAAACCATGGTGTACGAGGAAGACGAGCCGCCAGCTATACGCGCAAGCTCGTCTTCTTCAACTGTACCCGGACCATACTGTAATCGCGTTGTTTTGATAATTCCATTTTCCATGTTC…	MRTSQLLLLLLTASALCAVATPAAAVDGPWQKIKDVADPHVQELGAWAAAAINKVANCGVKFSKVVGGEVQIGADKNYSLDVDAQRPGAKDAVYKTMVYEEDEPPAIRASSSSSTVPGPYCNRVVLIIPFSMF	GTTCAGACATTGAACTGTTTGACACAAATACATGCATAGTACTACATGATAAAACATATTTTGCACTCCTTTCTGGCGATTGTTAGTGTTTATGAGAGGGTCTTTTCTTCAATTAATTATGTGAGAACAAGTTAAGAAACAAAATTGGGAAGCAATATTCAAATGATATTTTTTTAGAACAATATTCAAATGATCGTTTGGTTATTTTCTTGTGCGTGACTTACTCATGCAAGTAAAGGATGATGGCATGTTTTCTCTCTTCCGTGAAGTGGCATCTGTACATATAGAACAATTTGTGCCCTCGTTAAGGTTTTTGTAATCTTTCATATATCATAGAATCGTGTAGCAATAGCAAGTATTGTAGGTGGCCTCATACCCCACATGGAAGTGACATAGAAT…
Bradi1g70560.1	ATGAGGACCAGCCTCATATTCGCCATCACCGTCGCTGCTCTCGCTTACGCCGCCGTCGCATCCACCATGGTGGTGGGCGAGGAATGGATCACGCTCAAGAGTATTCACGACCCGTACATCCAGAATCTCGGCGCGTGGTCAGTGGCGGAACACGTGAAGCAGGCAAACGATGGGCTCAAGTTCAGGAAGGTGGTGAAGAGCTGGGTGCAGGCTGTGGAGAGCTCCAGGGAGGTGCGTGTTGCGGAAGGTCTTAACATTAGGCTCGCCATCCGCACGCGGAACGGCGCGGGCAAGGACAGCACGTACGTGGCGCTGCTGTACCAGAGGTCATCGGACTTCTCAAACAAGCTCGTCTCCTTCGGCCCATACATCCAGCCGCTTGCCGGTTGA	MRTSLIFAITVAALAYAAVASTMVVGEEWITLKSIHDPYIQNLGAWSVAEHVKQANDGLKFRKVVKSWVQAVESSREVRVAEGLNIRLAIRTRNGAGKDSTYVALLYQRSSDFSNKLVSFGPYIQPLAG	AACTGCCACGCGAAGTCTCAAGACTGAGAAAATCATCATTTACTTGCATCGATGTTGGTCGATTGCATCGATGTCAATGATTTTTTCTCACCAGGTGAGGTATAAGTATAACCATCCCACCTATGATTAGTTTTGAAGAATGCTTCCGTTAATTAATTAGGGTGTGGATATTTCTCGCCCTCGCTTGATTTTTAAGAAAATAACTTAATTCACAGTCGGGGCACTAGATTAAGATCTGGGCATCACTCCACGCTCTACCTCCCACGTGCTGCCGTTGGATTAACGTTTAACGCTCAGCACAAATTAAAAATTAGTCAACTTTCTGTAGCAAAACCGATTTTTTTTAAACGCATGTACGTAGCAAAACTGAATTAATTATTGACAATAACTCATATTAGA…
Bradi1g73090.1	ATGGCCACACTAAACAGAATTCTCTTTCCGTTCCTCCTGGCCGCCTTCTTCGCCATTGCCCACGCCGAAGAAAGCTACACGGCCACTGCGCCTGCGTCCCAGCCGCCGCCACCTCCATCGCCGGCGTCCCCGCCGCCGCCGCCTCCAATGCAGGCGTGGACGCCCGTGGGGGACGTGAATGACATGTCGATCCGGCAGGTGGGGCAGTTCGCCGTGCGCATCTACGCCCTGACCATGCGGGTGGACCTGGCGTTCGTGGGCGTCGTCGGCGGGCAGACACAGCCGCGCGTCGACGGCGCCGGCGGGTTCATGTACCAGCTGGTGGTGGCCGTGGCCGGGACGGGAGCCAAGGCGCCCACGTACGACGCGCTCGTGTGGGGCGTCCTCGGGACGCGCAAC…	MATLNRILFPFLLAAFFAIAHAEESYTATAPASQPPPPPSPASPPPPPPMQAWTPVGDVNDMSIRQVGQFAVRIYALTMRVDLAFVGVVGGQTQPRVDGAGGFMYQLVVAVAGTGAKAPTYDALVWGVLGTRNWELRSFKPK	GGGCAGGATTTGTCGTATCCTCTCCGTTGAAAAGAAAATTGTGACTCTGGTCTTCAACTGAGCCCTCACCATCTTCAACCTTTCTAAATGCAGGTTTCGAGGACCACTACTTGTTTGGTACGAGTTCAAACTTGTGCCCCTACACAAATCGCGATGGCGTGGGTAAGAAAAATTTATGTGCACCATGACAAACACTCGATCGAGCACGTTAACTGATGCGCCACGCGGCACCTAGAACTGCTCCTCGCAGGCAAGTTGACAAGGCAAATGAGAGAGACGAGTTACCAATCATGTATAGTCGCAGTCGACTTTGTCTCCGACCAATGTTACTTAGCTGTCAAAGCAAACTGCTGACCGCAAAGCCACGGTCAACCCGTCGGCCGTGTGTCTCATGCAAAT…
Bradi5g00460.3	ATGGCCGTCGCCGGGGTCATGATCTACGGCGCCACGGGCTGTGGAGAGCCATTCAAGCAAGAACCCGGAGTCGCGGAGCATCTCTCCGTGGGCGCATGGGAGCCGATCCTGAACCTGAATGACCCAAGCATCCGGGAGCTGGGCAGCTGGGCTGTGGCGCAGTACGGGATGCATGCCAACTGCAGGCTCAAGTTCAACAAGGTTGTCAGCGGCAGGAAGCAGCTGGTGGCCGGTGTCACCTACGAGCTCTTCATCGACGCCTCGCCGGAGTTGGTTGCAGCAGGAGGAGGAGGAAGTTCGACGTTCAAGGCCGTGGTTTATGAGAAGGCTGGGGCTAACAGCCGCAGGCTCGTCTCCTTCGCCAAGGCTAGCTTGTAG	MAVAGVMIYGATGCGEPFKQEPGVAEHLSVGAWEPILNLNDPSIRELGSWAVAQYGMHANCRLKFNKVVSGRKQLVAGVTYELFIDASPELVAAGGGGSSTFKAVVYEKAGANSRRLVSFAKASL	TTTGAGTCGAAAAAATGACATGCATCGTTACGGCTACGATTAATTGTTGACACGGCCATATAATCAGTGTTCAGCTAATTCTGTTTTCTGTTCATCTAAGTTCATATGATTTATTTGGTAGCACCTTTTTATGTGAAAGGTGTGTCCTCATACTGAACACTTTTTATGTGTTGATTTTTTTTCCTGGTATTACTTGGAAACATGCACACATACTGAACACTTTTATGTGTTTTGAGTTTTGAAAAAGAATAGATAAGTCAATACATATAGTGTGCGGGCATACTTCCTTGAAACAACAGGTGCACCCAATAAAAAGTTGTAACTGACCTCCTTCTTGATTTATTTTTTCCAAGAATGCAATCCATCGGATGCATCATCTATTAAAAAAGAAGAGCCAGA…
Bradi5g02996.1/Bradi5g03000.1	ATGAGGATCTCTACTAGCTTCTTCCTCGTTGCCGCTGTTGGGATGATCTACGCCATTGCTGCCACGCCAGCCGCCACAGGCTGTGATGTCCCATTTGGGGACCAATCTAGGACAGCCGGGATTGTCGGCGCATGGGAGCCAATCAAGAACGTGAATGACCCACACATCCAGATGCTAGGCGGCTGGGCGGTGTCGGAGTATGGCAACCACGCCAACTGCAGGCTGAAGTTCCACAGGGTGGTGAGGGGCAGGCAGCAGTACGTGTCCGGGGCGGAATACGAGCTCATCATCGATGCGTCGCCGGAGCTGGTAGGAAGGAAAGAGGGCTGGTACAAGGCGGTGGTTTATGAGCAGGGTTGGTCCAACGTTCGCCACCTCGTCTCCTTCAGCAGGGCCTAG	MRISTSFFLVAAVGMIYAIAATPAATGCDVPFGDQSRTAGIVGAWEPIKNVNDPHIQMLGGWAVSEYGNHANCRLKFHRVVRGRQQYVSGAEYELIIDASPELVGRKEGWYKAVVYEQGWSNVRHLVSFSRA	CCTAACACAAACGTTGCTCTCAATCGGGAATCACTTAGCTTCCACCACAAACACGTAGAAAATCTGCCCTAATAGCAGCAAATTTGCCAACCAAAAGCACTACCAGCCCGTTTGGCCACCACCATAAATGAAATGAAATCCAATTCTTGATAGGAGGACTTCATTTGGTTGAATTTGAATTCCCTGTTCAGAAATCATGTTTGTCTACCACATGAATTTGTAGAGTGATAGACAATTCCAGAAAAATGATGGCTTTTGAAGAGGAATTGGAGTTAGTTATGGTGCAATTGTATGGAATTTGAGATTGAATTTCTCTGGCCAATTCTGTGCTAACCAAACAAGTTCGTTTCTGGAATTTAAAATGAATCAAGAATTCTAGTTCCAAATGATGAGTGCCAA…
Bradi5g06660.1	ATGGCCAGCTCCACCGCAGCCATTTCCCTCCTCCTCCTCCTCCTCCTTCTGGCCGCCGCTACCGCCGATCCCGCTAGAGGCGTGGTGGGCGGCCGGACGGACATCAAGAACGTGGGCAGGAACACATTCGTGCAGTCCCTGGGCCGGTTCGCGGTGGCCGAGCACAACCGCCTCGTCCGCGGGGTCGGCCCGGCCACAGCCCAGCTCAAGTTCGTCGCCGTGGAGGCGGCGCAGAAGCAGATCGTCTCCGGGGTGAAGTACTACCTCAAGGTCATCGCCAGGGCCCGCGCTGCAGGCAACGCGCCGTTCGACGCCGTGGTGGTCGTCAAGTCGGGGCTCAAGAAGAAGAAGACAAAGGAACTCCTCTCCTTCACGCCTTCTCCCAAATAA	MASSTAAISLLLLLLLLAAATADPARGVVGGRTDIKNVGRNTFVQSLGRFAVAEHNRLVRGVGPATAQLKFVAVEAAQKQIVSGVKYYLKVIARARAAGNAPFDAVVVVKSGLKKKKTKELLSFTPSPK	TTGTTTTTTCTATAAACTTGGTCAAATCTATTTTTTTGACTTAATTAGGACAATTTTTTATTTATCTTTTGGATTTTTATTTATGTTTTACAAACGAGAAAGTATATATTTTCTTCTCGAGTAATTAATTAACTAGCAAAATACCCGTGCGTTGCTACGGAACAACAGAAAATTGTATCAAAACGTCAAATTAAATGTTGACGTGTTTCATGAGCACATATGTATATAACTATTATGATATGTTTATTTTCATAGGTTATAATCTGGTCTCATAGTCTTTTGTACATGTCTTATTTCTATATCACGTGTAAAGAGAAAGTGACACATGCTCAAGTCTTTTGCTCTCTACCTCCAGGTTATCACTGTTCTCACATACACCACACTTGAAAAGTTATGTGT…
Bradi5g03010.1	ATGAGGATCTCTAGCTTCTTCCTCGTCGCCGCTGCCGGGATCATCTACGCCATTGCTGCTGCTCCAGCCGCCACAGGCTGCGTTGTCCCATTTAGGGACCAATTTAGGACAGCTGGGACTGTCAGCGCATGGGAGCCAATTGGGAACGTGAATGATCCACACATCCAGATGCTGGGCGGCTGGGCGGTGTTGGAATACGGCAACGGCGCCAACTGCAGGCTGAAGTTCCACAGGGTGGTGAGGGGCAGGCAGCAGTACGTGTCCGGGGCGGACCACGAGCTCATCATCGATGCGTCGCCGGAGCTGGGAGGAGGGAAAGAGGGCAGGTACAAGGTCGTGGTTTATGAGCAGGGCTGGTCCAACGTTCGCAACCTCGTCTCCTTCAGCAGGGCCTAG	MRISSFFLVAAAGIIYAIAAAPAATGCVVPFRDQFRTAGTVSAWEPIGNVNDPHIQMLGGWAVLEYGNGANCRLKFHRVVRGRQQYVSGADHELIIDASPELGGGKEGRYKVVVYEQGWSNVRNLVSFSRA	TAGGGCATGTTTCAGTTGAAAGTTTCTCAAGCCGATGAAATATTATGTATTCCCTTTACGGTTCCTTCGACTGACTTCTATCTTCGAAAACTCTCTAGATCTTTCAATTCCAGAACTTTCGATGTTAATTTCTCCGCAAAAATAATAATTCAATTGCCGGGACCTGCTCAATGCCTACTATATTTGGATACTGCATACAATTAATTCTTGCACCCAGTCAATAACTGTTGAATAATTTCCTTCTAAAATGCCAATTTAGATAGGTATGCAATTAACTGCAGAGTAACAGATGACCCGGAAAAAGAAGGTTGCAATCAATGTCCTTCTAATCATGGTGACAAAAGTCATAGTGCTATGCATCTATTTAAGCGCCCTCATCTCATTTTCGTTGGACACCAG…
Bradi2g10140.1	ATGCGCGTTGCCGCGACTCGACCCTTCTTCCCCGCTCCCGGTGCCCTCTTCGCCGCCCTAGCCCTCGTCCTCGTCGGCTCCGCCTCTCTCGCGATCGGAGCCATGGCCAGCCACGTCCTCGGCGGCAAGCGCGAGAGCCCCGCCGCCGCCAACAGCTTGGAGACCGACGGCCTCGCCCGATTCGCCGTCGACGAGCACACAGCCCCTATTCCAGGTGAACATGAGCCTGGATGGCGTGATGTGCCTGTACATGATCCTGTAGTCAAAGAGGCTGCAAGTCATGCGGTGAAATCAATCCAAGAGAGGTCGAATTCCCTTTTCCCATATGAACTTCTCGAAATCATTCGCGCTAAGGCAGAGGTTGTCGAGGACTTTGCCAAGTTTGACATCCTCCTGAAA…	MRVAATRPFFPAPGALFAALALVLVGSASLAIGAMASHVLGGKRESPAAANSLETDGLARFAVDEHNKRENALLEFVRVVEAKEQTVAGTLHHLTLEAIEAGRKKVYEAKVWVKPWLDFKELQEFRHTGDATSFTTSDLGAKKGEHEPGWRDVPVHDPVVKEAASHAVKSIQERSNSLFPYELLEIIRAKAEVVEDFAKFDILLKLKRGTKEEKIKAEVHKNLEGAFVLNQMQPEHDESSSQ*	ATTGACCTTTCGTTAATTGTCCCCAGCTTAATCGCACCCGATCGATCCAGCTTGTCGTACGTGCTGACAAGACGGCTGGCATGCAAACCTAAACATCTTGGAATTAGCACGGCGCTCTTTGCAGCTCGAAATTTATGCTCGCGAAGGCGTTTTGGTCTTTTGGATCGATTTCGCAGAGGTCCGTCTGGGTCTGGGGTTCAGTACGCACTACTCCGTACTTCAATTCCCGTGTGTTGTCGTCAGTGCTTGTCGGGGTAGGTAATTATCGTTTCTGCAGCACGTGAACGTCTGGACGTACATGGAGGCGGCAGATGATGGCTGACGTGAGGACTGGATCTCGACAACATAAATTCTCCGGATCATGATCAGGTGATTAACCCACATGAGCTTTTTTCTCGA…
Bradi2g52670.1	ATGTGGAAATACCGAGTCCTCGGGTCAGCGGCTGCCCTGCTCCTGCTGTCCCTCGCCGTATCGTACACTCAGACCGAGAAGCAGAGCGCGGGAGTCATGGCGGAAGATGCAGGGCCGTTGGCGGGCGGCATCCACGACTCGCCGGTCGGGCGCGAGAACGACCTCGGTGTCCTCGATCTCGCCCGCTTCGCCGTCTCCGAGCACAACAAGCAGGCTAATGGTCTGCTGGAGTTCGATAAGGTTGTCAAGGTCAGGGAGCAAACTGTTGCTGGCACCATGTACTACTTCACGATTCAGGTCAATGAAGGCGGAGCCAAGAAGCTCTACGAAGCTAAAGTCTGGGAGAAGGTATGGGAGAACTTCAAGAAGCTCGAGGAGTTCAAGCCTGCCGAGAGCGGT…	MWKYRVLGSAAALLLLSLAVSYTQTEKQSAGVMAEDAGPLAGGIHDSPVGRENDLGVLDLARFAVSEHNKQANGLLEFDKVVKVREQTVAGTMYYFTIQVNEGGAKKLYEAKVWEKVWENFKKLEEFKPAESGAST	CAATTATGGCTTCCTGGAGACCTGGACACATTCTTTTCTATGGATGAGGAAAGGCGATCTGAAGCTCTGGTCCTCAAGTTTCCTATCCTCTGAGCATATGTACTGTACGAGTTTTGGTGTCCGAAGCTGTCTCCAGTGGTTAACCAGTGAAAATCAGGAGTTGTCAGGTGCCGCCCTTTCCTGGCAGACGTCACATCAAGACAAAGACAATTTGAGCGACCCTCATCAGCCCCTTCTACTTCCCTCCGGAGACAGGGCAACATGACATGAACATGAACAGACAACATACTTGTCGGCCGCTTAGGACGTCGGGTCCAGAGAGGGACGCACAAGAACAGTAAACGGTCCTTTCTCATCGGCACGCTACAGCGTGTAGCTAACAAAAAGATCGTGTAACAT…
Bradi2g12750.3	ATGAGGACCCTCGCGTTCTTCCTCGCGGTTGCCTTTGTCGTGCTCTGCTCCGGCGCTCTTTCTACCGGGGGGCAAGCGCCGGACGCGGAGCGGCCCTTCGTCGGCGACTGGACGCCCATCAGGGACGTGTACGAGCAGCGCATCCAGGAGCTGGGCCGCTGGGCGGTTGCAGAGCACGTGAAGGCGGCGCACGACGGGGTGAGGTTCAGCAAGGTGACGAGCGGAGAGGAGCAGGCCGTGACGGAGTCCGAGACGAACTACAGGCTCGTCATCGACGGGGCGGACGCTGCCGGAAAGGACGCCGCGTACGCGGCGAGTGTGTTCGAGGGCAAGACGCGAGAGCTACTTGCCTTCGGGCTAGCCAACTGA	MRTLAFFLAVAFVVLCSGALSTGGQAPDAERPFVGDWTPIRDVYEQRIQELGRWAVAEHVKAAHDGVRFSKVTSGEEQAVTESETNYRLVIDGADAAGKDAAYAASVFEGKTRELLAFGLAN	TAATAATTAAATGTCACTTATTTTAATACAACAAAAACATACAACTCATTGGGATAGTTATATTTAAATACTGGTAAGACAATTTTTTTGCGAGAATACTCATAACGCATAAGACAACCTTAAGACACAATGCATCATTATGATGCTAAGATACAAGCAGGTTCCCTTGTATCACACAGGAAGAATGGAGCCACATACAGCAGTGGGGATGAGAATGAAGGTAGGATTCCATGGTAGCCGCCGGAGTGGATCACTGGGAGAGTTTGTGTCCCGATTTGGGTGGCATGATGCAAGATCTAAATTACCTTAATATGTAGACCGGTTCCATGTGTGGATTTGATGGTGTCATGTGTTTCAAATTGTCATCAGTAATGTAAGACTTTAGGCCAGCCGGAGGTA…
Bradi2g21280.2	ATGCGGAGTTCGATCGATCGTCCCCGTTTCTTCAGCAGCAGTGGCCGTCGCCCTCTAGGAGCACCAGATTCCCACCGCACTCCCGCGGCTCGCGGCAGCA	MRSSIDRPRFFSSSGRRPLGAPDSHRTPAARGSNPNRTAASMAEAARQGRRFGGVEDAPAGRENDLKAIELARFAVAEHNSKANAVLEFERLVKVRQQLVSGLMHHFTIEVKEGGAKKTYEAKVWEKAWENFKQLQDFKPAA	TCAAAGAGAGGGGAAAAAGTGAACGAATATATATCTTATTTCCCACAAATTTTCTGATCTGAGGTTAAATCATAGTATAGATGTCCATCTTATTACAGACATATATAAGAAATAATTAGAAGAGTTTTTTTATGGCCGTGACCGAGCATGCATATTCTTTTAGCTTAGACATATAAATTATCGATGTTGTTGGTCTTTCTCATGTATGGGGTTGTATATCTGCAAGCAAGGGGATGGCTGACCATTTCTGCTGTGTTGCAGTTGCAGTTGTCCGTTCTTGTGATGGAACTATCTCTGATGATGATTCAACACCGCTTGTTGTTGTCATACTTGGATGAATATCTCTCATAGTTGGAATTTGTTTTCATGTTTGGCTTCAGTTATGAGAAGGAGAAGGAT…
Bradi2g25507.3	ATGCTCCGCCCCGGCGGCGCCGTGCTCCTCGCCTCCGTCCTGCTCCTCGCCGCCGCCGCGGCGGTCCCCGGGGCCGCCGGGTTCCACCTCGGCGGCGACG AGAGCGGCCTCGTGCGGGGCATGCTCGCCGCGATCCGGGAGCAGTCCGAGGCCGAGGACGCCGCGCGATTCGCCGTCGCCGAACACAACAAGAACCAGGG CTCTGCGTTGGAGTTTGCACGTGTAGTGAGTGCAAAACGGCAGGTAGTGGCTGGGACCTTGCATGACCTGATGTTGGAGGTAGTTGATGCTGGAAACAAA AGTTTGTACAAGGCAAAGGTATGGGTGAAGCCGTGGCAAGATTTCAAGGCAGTTCTTGAGTTTCGTCATGCTGGGGACTCCCAGTCTGAGTCTGCA…	MLRPGGAVLLASVLLLAAAAAVPGAAGFHLGGDESGLVRGMLAAIREQSEAEDAARFAVAEHNKNQGSALEFARVVSAKRQVVAGT LHDLMLEVVDAGNKSLYKAKVWVKPWQDFKAVLEFRHAGDSQSESAIASGGITWQAVPKFSLQTHVAPKTHSENNENNGLDVGSSSFSSQVCLITSPHVP TQFITNDISCLLLFSSPAYHQSIKG	GAGTTAATGATACTATAATTTGGCAACTCGATGACATCCACACTACGGCTTAGGCATACGTGGCTCAGTTTGAGGGATCATGACGACCATGACGAAAACCACCATTTGGAAGGAATGGTTGCCTCCCAATTGCAAAAAGCCAAAATGACACTTTGGTCGAGGTGCGGGTAGACTTCAGCAGTGCGGGTGGCCGAGCTGCGGTTTGTGTAAGCATGATCCCATGTTGGCGGTTCATCTGTTATCAAATGCCTATACACAATAATGATTTGGGATGTGGTCAAACCGTGCCTTGGTCCGAACATCAACCTAGGAGGAGTGAATGCCACAGTCAAGGAGTGGCCGACAAGCTTTCTTAGCAACCGAAGTAACCATTGAAAAACCATGGTTAACTTAATCAAG…
Bradi2g58610.1	ATGGCTCGACTGAGCGGCTCTTCGGGCGCACACGCGCTGCTGCTGCTGTTGGTAGTCCTGCTCGCGACCTGCGCGGCGCCGTCTGCGTCTGCCGCGCGCGCCGAACCGAGCGGCCAATATCTCTGGGGCGACGGCGGCGGCAGGGAGAGGAAGGTGGGGGCGAGGACGGAGGTGAGGGACGTGGAGGGGAACCGGGAGGTGCAGGAGCTGGGGCGGTACTCCGTGGACGAGCACAACCGGCGCCGGGAGGACGACGGGCGGCTGGAGTTCGGCAGGGTCGTGTCCGCGCAGCGCCAGGTCGTGTCCGGGCTCAAGTACTACCTCCGCGTCGCCGCCGCCGAGCTCCCCCAGCAGCAGCAGGAGGAGGGAATCAACAACAACAACAAAGCCGTTGAAGGG…	MARLSGSSGAHALLLLLVVLLATCAAPSASAARAEPSGQYLWGDGGGRERKVGARTEVRDVEGNREVQELGRYSVDEHNRRREDDGRLEFGRVVSAQRQVVSGLKYYLRVAAAELPQQQQEEGINNNNKAVEGERVFDAVVVVKPWLDSRALLRFAPAHAE	ACAACAAGGTTGCAGATTTACTAGCAATTTCTTCTAGGGACATTCGGGTGTCTGATGTTCTGTTTAATCAGCCCCATCCGTGTATCGTAACAAGTTTAGCTACCGATTGTAACCTTGTTCTTTGAGTAATAAAGCTCCATTTTCCCCGGAAAAAAAGAAAGAAATGATGGTTTTTCGAGAACCTAAAACGTGGCAATCTGTTTAGCATCGACAGGTCAACTAAAACGACAGTTTTTTACACGGTTACTTGTTGCCGTGCAATGAAATTCGTTTGTTTAGTAATTTCAGTTGTCACCCGATCATAATACATGCATGCTGTTAATGTTAGCAGGCCAAGGCGCCAAGCTGCGCGGGGATCGGGCTTTATAGCTTCCCGTTCTAGCGGGCCAACTGCTGCTT…
